# Supplementary material for: Psychometric properties of the Thai version of the Illness-Specific Social Support Scale Short Version-8 (ISSS-8) among hematological malignancy patients in the Northeastern region of Thailand: A multicenter study
Source: PLoS One. 2026 Jul 31;21(7):e0341756. doi: 10.1371/journal.pone.0341756 (PMC13426926; doi:10.1371/journal.pone.0341756)
Supplement: S1 File — (XLSX) [file pone.0341756.s001.xlsx]

## Sheet: data
id	hos	sex	age	religion	edu	status	occ	inc	nonhodgin_type	stage	date_chemo	formular	support1	support2	support3	support4	support5	support6	support7	support8	SICPA1	SICPA2	SICPA3	SICPA4	SICPA5	SICPA6	SICPA7	SICPA8	SICPA9	SICPA10	SICPA11	SICPA12	SICPA13	SICPA14	SICPA15	SICPA16	SICPA17	SICPA18	SICPA19	SICPA20	SICPA21	SICPA22	SICPA23	SICPA24	SICPA25	SICPA26	SICPA27	SICPA28	SICPA29
1	2	1	47	1	1	1	1	6000	DLBCL	2	2568-09-04	CHOP	3	3	2	2	1	0	0	0	10	10	10	10	10	8	10	10	10	10	9	10	10	10	10	9	10	10	10	10	10	10	9	10	9	10	10	10	10
2	2	1	58	1	0	1	1	3000	DLBCL	3	2568-09-04	R-CHOP	3	3	3	3	2	2	2	2	6	9	8	7	9	7	8	8	9	9	9	9	8	7	9	8	8	8	10	10	9	9	9	9	8	8	8	8	8
3	2	0	61	1	1	1	1	10000	DLBCL	4	2568-09-04	R-CHOP	4	4	4	4	3	2	2	2	8	8	8	8	8	8	8	8	9	9	8	8	8	8	9	9	9	8	10	10	10	9	9	9	9	8	8	9	8
4	2	0	57	1	0	0	1	3000	DLBCL	4	2568-09-04	R-CHOP	3	3	3	3	3	2	1	2	7	8	5	6	7	5	7	7	7	7	7	8	7	7	8	8	8	6	10	10	10	10	8	8	6	7	7	8	8
5	2	0	67	1	0	1	1	3500	DLBCL	2	2568-09-09	R-CHOP	3	3	3	4	2	2	2	2	8	9	9	9	8	8	8	8	10	9	8	8	8	9	8	8	8	9	9	9	9	9	8	9	8	8	8	8	8
6	2	1	48	3	4	0	4	38000	DLBCL	2	2568-09-09	R-CHOP	3	3	3	3	2	1	0	1	8	9	8	7	9	8	8	8	10	9	9	9	9	9	9	9	9	6	10	9	9	10	9	9	8	8	8	8	8
7	2	1	72	1	0	1	1	800	DLBCL	2	2568-09-09	R-CHOP	3	3	3	3	2	3	2	2	10	8	9	6	9	7	10	10	9	9	9	8	8	9	10	8	3	7	10	8	9	9	7	9	9	9	8	8	6
8	2	1	61	1	0	0	1	3000	FL	4	2568-09-11	ICE	3	3	3	3	3	3	3	3	7	8	7	8	7	7	8	8	8	7	7	8	7	8	8	7	7	8	7	8	8	8	8	8	8	9	9	9	9
9	2	1	61	1	0	2	1	3000	DLBCL	4	2568-09-11	R-CHOP	3	3	3	3	3	3	3	2	6	7	8	7	7	7	7	8	7	8	8	8	8	7	7	8	8	7	8	7	7	7	7	7	8	8	8	8	8
10	2	1	77	1	0	0	1	2000	DLBCL	4	2568-09-25	R-CHOP	3	3	3	3	2	2	2	2	8	6	7	6	8	5	7	7	8	8	8	8	7	6	6	7	5	5	8	7	7	6	4	6	5	7	7	7	6
11	2	0	52	1	1	0	2	9000	PBL	4	2568-09-23	CODOX-m	3	3	3	3	3	2	2	2	9	9	9	9	9	6	7	9	7	8	8	7	9	9	8	8	9	9	10	9	9	9	7	7	7	9	7	8	8
12	2	0	19	1	1	1	2	3000	T-cell LL	3	2568-09-16	HyperCVAD	3	3	3	3	2	2	2	2	9	8	6	6	7	4	7	8	8	8	8	6	8	6	6	8	8	6	9	6	6	6	6	8	6	9	5	7	6
13	2	0	49	1	0	2	1	4000	EMP	3	2568-09-23	DCEP	3	3	3	3	2	2	2	1	9	9	7	7	8	6	8	8	8	8	8	8	9	9	8	8	8	8	9	7	7	7	6	8	7	7	6	6	8
14	2	1	70	1	0	1	1	3000	DLBCL	3	2568-09-30	CHOP	3	3	3	3	2	2	3	2	8	6	6	7	7	5	8	8	8	7	8	8	6	7	7	6	6	7	8	7	8	8	6	8	6	7	6	6	7
15	2	0	48	1	1	0	1	4000	DLBCL	3	2568-09-30	CHOP	3	3	3	3	2	2	2	2	9	9	8	7	8	6	8	8	7	8	7	7	7	7	7	7	7	7	9	6	7	8	6	7	6	9	7	7	7
16	2	1	19	1	2	0	0	0	NSCHL	3	2568-10-02	ABVD	3	3	3	3	2	2	2	1	9	9	9	8	9	7	9	9	10	9	9	9	9	8	8	9	9	9	9	8	8	8	7	8	7	8	8	8	8
17	2	0	83	1	0	1	1	3000	DLBCL	3	2568-10-02	CVP	3	3	3	3	3	2	2	2	8	8	6	6	7	5	8	8	8	7	8	7	5	5	5	5	5	5	8	8	8	8	6	8	6	7	5	5	7
18	2	0	68	1	0	1	1	3500	DLBCL	3	2568-10-07	R-CHOP	4	4	4	4	3	2	2	2	9	9	8	8	9	6	9	9	10	7	8	7	7	7	7	7	7	7	10	9	9	8	7	7	7	8	7	7	8
19	2	1	66	1	0	1	0	3000	FL	4	2568-10-07	R-CHOP	4	4	4	3	2	2	2	1	9	9	9	8	10	7	9	9	10	9	8	8	9	9	8	8	7	7	10	9	10	8	8	8	8	9	8	8	9
20	2	0	64	1	0	1	1	4000	DLBCL	4	2568-10-07	R-CHOP	4	4	4	4	3	2	2	2	9	9	9	8	9	7	8	9	10	8	9	9	7	7	9	7	6	8	10	9	10	9	8	9	9	9	8	8	8
21	2	0	70	1	0	1	1	4500	DLBCL	3	2568-10-07	R-CHOP	4	4	4	4	3	2	2	1	7	7	8	7	9	7	9	9	9	8	8	8	6	6	6	6	5	6	9	9	9	8	6	9	9	9	7	7	9
22	2	0	61	1	0	1	1	3500	DLBCL	4	2568-10-07	R-CHOP	3	3	3	3	3	2	2	1	10	9	9	9	10	7	8	8	9	9	8	7	6	6	6	5	5	5	10	9	8	8	7	9	8	9	7	7	8
23	2	0	53	1	0	1	1	3000	MCL	3	2568-10-09	ICE	3	3	3	3	2	1	1	1	8	9	8	8	10	7	8	8	9	9	9	9	8	7	7	6	6	7	10	9	9	9	7	8	8	9	8	8	7
24	2	1	80	1	0	2	0	0	B-cell L	3	2568-10-09	CHOP	4	4	4	4	2	2	2	2	7	7	6	6	8	5	7	8	9	7	8	8	6	6	6	6	6	6	9	9	9	8	7	7	8	9	6	6	7
25	2	1	73	1	0	2	0	0	DLBCL	3	2568-10-09	R-CHOP	3	3	3	3	2	2	2	2	8	8	8	8	8	8	9	9	8	8	8	8	7	7	6	6	6	6	9	9	9	7	6	7	7	8	6	7	7
26	2	1	61	1	0	1	1	3500	FL	4	2568-10-11	ICE	4	4	3	3	2	2	2	1	10	9	7	7	10	6	9	9	10	8	8	8	7	7	7	7	7	7	10	8	9	9	8	8	7	9	7	7	7
27	2	0	31	1	2	1	2	5500	MCHL	3	2568-10-11	ABVD	3	3	3	3	3	3	1	1	10	9	9	8	10	7	9	9	9	9	9	9	9	9	9	8	8	8	10	9	8	8	8	8	8	8	8	8	8
28	2	1	70	1	0	1	1	800	DLBCL	2	2568-10-14	CHOP	4	4	4	4	3	2	2	2	7	6	7	6	8	5	5	5	7	5	6	5	5	7	7	5	5	6	8	6	8	5	5	6	5	7	6	7	8
29	2	1	65	1	0	1	1	4000	DLBCL	2	2568-10-14	CHOP	3	3	3	3	2	1	0	0	8	6	6	5	8	4	6	6	8	4	6	6	4	4	4	5	5	5	8	6	6	4	4	7	5	8	5	8	6
30	2	0	91	1	0	1	1	1000	DLBCL	2	2568-10-14	CVP	4	4	4	4	3	0	1	0	8	6	5	5	8	4	5	6	8	4	8	8	5	5	4	4	4	5	8	6	8	5	4	5	5	8	5	8	8
31	2	0	66	1	0	1	2	5000	DLBCL	2	2568-10-14	R-CHOP	3	3	3	3	1	1	1	0	9	8	8	8	9	6	7	8	9	7	8	7	6	6	7	7	6	7	10	7	7	7	6	8	6	8	7	7	7
32	2	0	53	1	0	1	1	4000	T-cell LL	2	2568-10-14	CHOEP	3	3	3	3	2	1	2	1	10	9	9	7	9	6	8	8	9	8	8	7	7	7	7	6	6	7	9	8	9	8	7	8	8	8	8	8	8
33	2	0	61	1	0	2	2	4000	DLBCL	4	2568-10-15	6R-CHOP+MTX	3	3	3	3	1	1	1	1	10	10	10	9	10	8	9	9	9	9	9	9	8	8	8	8	8	8	9	9	9	9	8	8	8	10	8	9	9
34	2	0	61	1	0	0	1	2000	DLBCL	4	2568-10-16	4R-CHOP	4	4	4	4	3	1	2	2	10	10	10	7	9	7	9	9	10	9	9	8	7	7	7	7	7	8	10	8	8	8	8	8	8	10	8	8	8
35	2	0	57	1	0	0	2	3500	DLBCL	3	2568-10-16	R-CHOP	3	3	3	3	1	1	1	0	9	9	9	9	9	9	7	7	7	7	7	7	7	7	7	7	7	7	9	8	9	7	6	7	7	9	8	8	8
36	2	1	57	1	0	1	1	3000	DLBCL	2	2568-10-16	CHOP	4	4	4	4	2	0	1	0	8	8	8	8	10	7	9	9	9	9	9	8	8	8	8	8	8	8	10	8	8	8	6	6	8	8	8	8	8
37	2	1	48	1	2	1	2	4500	DLBCL	4	2568-10-16	R-CHOP	4	4	4	4	2	0	0	0	10	10	10	9	10	8	10	9	9	9	9	9	9	9	9	9	9	9	10	9	9	9	9	9	9	10	9	9	9
38	2	0	31	1	2	1	2	6000	MCHL	3	2568-10-16	ABVD	3	3	3	3	1	1	1	0	10	10	10	9	10	9	9	9	9	9	9	9	9	9	9	9	9	9	10	9	8	9	8	8	8	9	8	8	8
39	2	1	58	1	0	1	1	4000	DLBCL	3	2568-10-16	R-CHOP	4	4	4	4	2	1	1	0	9	9	9	9	9	8	9	9	9	9	9	9	7	7	7	7	8	7	10	8	8	9	7	8	8	9	8	8	8
40	2	1	77	1	0	1	1	800	DLBCL	4	2568-10-16	R-CHOP	4	4	4	4	2	2	1	0	10	9	9	8	10	7	9	9	9	9	9	9	7	7	7	7	7	9	10	9	9	8	7	8	7	10	9	9	10
41	2	1	70	1	0	1	1	800	AITL	3	2568-10-21	CHOP	4	4	4	4	2	1	2	1	8	8	6	6	8	6	7	7	9	7	8	7	5	8	8	5	5	5	8	8	8	6	5	8	7	9	6	6	8
42	2	0	48	1	0	0	2	5000	DLBCL	3	2568-10-21	CHOP	3	3	3	3	2	1	1	0	9	9	9	9	10	8	9	9	10	9	9	9	9	9	9	9	9	8	9	9	9	9	8	8	8	9	8	8	8
43	2	1	57	1	0	1	1	4000	DLBCL	2	2568-10-21	CHOP	3	3	3	3	2	2	2	1	8	7	6	6	9	5	5	8	8	5	8	6	8	8	8	8	8	7	9	7	8	8	5	7	6	8	6	7	7
44	2	1	72	1	0	1	0	800	DLBCL	2	2568-10-21	CHOP	4	4	4	4	2	1	1	1	8	7	6	5	8	5	6	8	9	5	8	7	5	5	8	5	5	6	8	8	8	7	5	6	6	8	5	7	7
45	2	0	67	1	0	1	1	4000	DLBCL	3	2568-10-21	R-CHOP	4	4	4	4	1	1	1	0	9	9	8	8	10	8	8	8	10	8	8	8	8	8	8	8	8	8	9	7	8	9	7	7	7	9	7	7	7
46	2	0	56	1	2	1	1	3500	MCL	4	2568-10-27	Bortezomib	2	2	3	4	2	0	0	0	8	10	10	10	10	8	9	10	8	10	7	7	9	8	9	9	10	10	10	10	10	10	7	7	10	10	6	7	9
47	2	0	70	1	0	1	1	4000	DLBCL	3	2568-10-28	5R-CHOP	4	3	3	3	1	1	2	0	10	9	9	8	10	7	9	8	10	7	9	8	7	7	9	7	6	7	9	7	8	8	6	7	7	9	6	8	7
48	2	1	68	1	0	1	1	5000	DLBCL	3	2568-10-28	R-CHOP	4	3	3	4	1	1	1	1	8	8	8	7	10	6	9	9	10	8	8	7	6	7	9	6	6	7	10	8	10	8	7	8	9	9	6	8	8
49	2	0	61	1	0	1	1	3500	DLBCL	3	2568-10-28	R-CHOP	4	4	3	3	1	1	1	0	8	8	6	6	10	6	7	7	9	7	7	6	7	7	7	6	6	7	9	8	8	8	6	6	6	9	6	7	7
50	2	1	61	1	0	1	1	700	DLBCL	2	2568-11-04	CHOP	4	3	3	4	2	1	1	0	10	8	8	8	10	8	9	9	9	9	8	8	7	7	7	7	7	8	10	8	8	8	7	8	8	8	8	8	8
51	2	1	53	1	0	1	1	4000	MCL	3	2568-11-06	ICE	3	3	3	3	2	2	1	1	8	8	8	8	10	6	7	7	9	6	6	6	6	6	6	7	7	7	10	7	9	9	6	8	7	9	7	7	9
52	2	1	48	1	2	1	1	5000	DLBCL	3	2568-11-06	R-CHOP	3	3	3	3	1	1	0	0	9	9	9	9	9	7	7	7	7	7	7	7	9	8	8	7	7	7	9	8	8	8	7	8	7	9	7	7	9
53	2	1	51	1	4	0	4	56000	CLL B-cell	3	2568-11-04	ICE	3	3	3	3	1	0	0	0	8	8	8	8	10	7	8	8	8	9	9	9	9	9	9	9	9	8	10	9	9	9	8	8	8	9	8	8	9
54	2	0	58	1	0	1	1	4000	DLBCL	3	2568-11-06	R-CHOP	3	3	3	3	1	0	0	0	8	7	7	7	8	6	6	6	7	6	6	7	6	6	6	7	7	6	9	7	7	7	6	6	6	8	6	6	8
55	1	1	63	1	1	1	2	9000	NHL	1	244232	mtx-ifosfamide	3	3	3	4	2	3	2	2	6	7	6	5	6	10	9	9	5	3	8	6	6	4	9	6	3	5	9	7	8	10	6	9	4	6	6	5	5
56	1	2	56	1	1	2	2	10000	NHL	2	244237	dmx	4	3	4	5	0	2	3	4	9	7	7	5	7	9	10	9	6	10	9	6	5	5	9	7	6	7	8	7	7	10	6	10	5	5	5	5	5
57	1	2	59	3	1	2	2	10000	leukemia	1	244235	HDRAC	4	0	1	0	0	4	0	0	10	6	7	6	7	10	10	10	3	3	10	5	6	4	10	7	10	7	7	6	7	10	5	8	4	5	6	6	6
58	1	1	54	1	1	2	2	15000	AML	3	244247	HI-DAC	4	3	1	0	1	2	2	2	8	10	10	9	10	10	10	9	10	9	10	8	10	9	9	10	3	8	10	10	10	10	8	9	9	5	10	9	8
59	1	2	56	1	2	2	1	8000	leukemia	2	244242	vcr	3	0	3	1	0	3	3	3	10	8	9	3	9	10	10	10	9	9	9	4	5	4	7	9	9	9	10	8	6	9	4	9	4	4	5	3	2
60	1	1	63	1	5	2	2	30000	NHL	2	244229	HDRAC	2	2	2	2	1	0	0	0	7	6	7	2	7	7	9	10	5	2	9	3	2	5	8	7	6	7	9	6	5	9	3	9	5	6	2	2	3
61	1	2	48	1	1	1	2	10000	NHL	3	244255	HDRAC	4	4	4	4	1	4	2	1	8	10	4	2	4	9	10	10	5	6	5	3	2	3	10	4	3	4	5	10	6	9	3	7	3	7	2	2	3
62	1	2	63	1	1	2	1	4000	AML	2	244239	HI-DAC	2	4	3	3	2	0	2	0	5	10	8	9	8	10	10	10	9	9	10	8	8	10	10	8	0	8	10	10	10	10	8	10	10	8	8	9	10
63	1	2	20	1	2	1	7	10000	HL	3	244245	GDP	3	4	4	4	2	0	0	0	8	10	8	10	8	8	7	10	10	8	8	10	10	9	10	8	10	8	10	10	10	10	10	7	9	8	10	10	8
64	1	2	36	1	4	1	5	15000	leukemia	2	244236	HI-DAC	2	2	4	4	0	0	0	0	10	10	10	8	10	9	9	9	9	9	8	10	8	10	9	10	10	10	10	10	10	10	10	10	10	9	8	8	10
65	1	2	27	1	4	2	5	10000	HL	2	244249	GDP	4	4	4	4	2	2	0	0	10	10	8	9	8	10	9	9	9	9	9	9	8	9	7	8	9	8	10	10	10	9	9	9	9	8	8	9	10
66	1	2	36	1	4	2	5	9000	leukemia	3	244230	HDRAC	4	4	4	4	2	2	0	0	10	7	7	1	7	10	10	10	3	3	9	5	3	8	8	7	6	7	7	7	8	9	5	9	8	7	3	1	3
67	1	1	55	1	2	1	3	12000	NHL	2	244238	HDRAC	4	3	3	4	2	3	2	2	9	10	10	8	10	10	9	9	6	6	5	8	7	9	10	10	3	10	10	10	10	9	8	7	9	10	7	8	8
68	1	2	44	2	3	2	4	8000	leukemia	1	244232	vcr	4	4	4	5	0	2	3	3	9	10	8	6	8	9	10	10	9	9	10	8	8	7	10	8	0	8	10	10	10	10	8	10	7	8	8	6	4
69	1	1	67	1	1	2	2	25000	AML	1	244241	HI-DAC	3	4	1	4	0	0	0	1	8	5	7	5	7	10	9	9	10	10	8	8	8	6	10	7	10	7	4	5	10	10	3	7	6	4	4	5	6
70	1	2	35	3	5	1	1	10000	HL	3	244246	GDP	4	3	1	0	1	2	2	1	9	5	4	4	4	10	9	9	10	10	9	3	3	4	8	4	5	4	5	5	6	10	3	9	4	6	3	4	3
71	1	1	50	1	4	2	5	9000	NHL	1	244248	dmx	3	0	2	1	0	3	3	3	10	10	10	9	10	10	9	10	10	10	9	8	8	8	9	10	5	10	10	10	9	10	8	10	8	10	8	9	10
72	1	2	60	4	2	1	7	15000	leukemia	2	244250	dmx	2	2	2	1	1	0	0	0	8	6	9	2	9	9	10	9	3	3	7	5	5	2	8	9	4	9	4	6	8	9	5	9	2	6	5	2	3
73	1	1	42	1	3	2	6	11000	AML	2	45905	mtx-ifosfamide	4	4	3	4	1	4	2	1	9	10	9	9	9	9	10	10	9	9	8	8	10	9	8	9	10	9	10	10	10	10	8	9	9	9	10	9	10
74	1	2	28	2	1	1	4	7000	HL	3	45918	GDP	2	4	3	3	1	0	0	0	9	9	9	9	9	10	10	10	9	9	9	8	8	10	9	9	9	9	9	9	9	10	8	10	10	10	8	9	9
75	1	1	64	1	2	2	3	12000	NHL	2	45912	HDRAC	3	3	3	2	2	0	0	0	10	10	5	3	5	10	10	10	3	3	9	3	2	3	9	5	5	5	6	10	10	10	3	10	3	5	2	3	3
76	1	2	37	3	4	1	1	9000	leukemia	1	45922	vcr	2	2	4	3	0	0	0	1	9	5	9	1	9	9	10	9	6	6	9	7	4	3	10	9	4	9	6	5	8	9	7	9	3	7	4	1	6
77	1	1	45	2	2	2	2	10500	AML	1	45909	HI-DAC	4	4	4	3	2	2	0	0	9	9	9	9	9	10	9	9	9	9	8	9	9	9	10	9	10	9	9	9	9	10	9	9	9	9	9	9	10
78	1	2	53	1	3	1	3	13000	NHL	2	45920	mtx-ifosfamide	4	4	4	4	2	1	0	0	9	10	9	10	9	10	10	10	10	10	9	9	10	10	9	9	10	9	10	10	10	10	9	10	10	10	10	10	10
79	1	1	65	1	4	2	4	8500	leukemia	1	45914	vcr	4	4	3	3	2	3	2	2	10	10	7	2	7	10	9	9	3	3	10	4	2	5	9	7	5	7	10	10	10	10	4	10	5	6	9	10	10
80	1	2	61	3	1	1	5	14000	AML	3	45925	HI-DAC	4	3	4	4	0	2	3	4	9	9	9	8	9	9	9	9	9	9	8	10	9	9	10	9	10	9	9	9	8	9	10	9	9	9	8	9	9
81	1	1	49	1	2	2	6	11500	HL	1	45919	GDP	4	0	1	0	0	3	0	0	8	6	4	2	4	8	9	9	2	2	7	6	3	5	8	4	7	4	6	6	5	9	6	8	5	6	9	8	9
82	1	2	41	2	3	1	7	9000	NHL	2	45927	HDRAC	3	3	1	0	1	2	2	2	9	7	3	2	3	10	10	10	3	3	9	5	2	3	9	3	5	3	3	7	5	10	5	10	3	5	4	4	7
83	1	1	56	1	4	2	1	12500	leukemia	2	45906	dmx	3	0	3	1	0	3	3	3	10	9	9	9	9	9	9	9	9	9	9	10	9	9	10	9	10	9	9	9	9	9	10	9	9	9	9	9	9
84	1	2	36	3	5	1	2	20000	AML	2	45917	HI-DAC	2	2	2	2	1	0	0	0	9	10	10	10	10	10	10	10	10	10	10	9	9	10	9	10	10	10	10	10	10	10	9	10	10	10	9	10	10
85	1	1	62	1	2	2	3	13500	HL	3	45929	GDP	4	4	4	4	1	4	1	1	8	9	9	9	9	9	9	9	9	9	8	9	8	9	10	9	8	9	9	9	8	9	9	9	9	9	8	9	9
86	1	2	47	2	1	1	4	8000	NHL	1	45904	mtx-ifosfamide	3	4	3	3	1	0	0	0	7	9	8	8	8	8	9	9	8	8	7	10	9	4	8	8	10	8	9	9	8	9	10	8	4	8	9	8	9
87	1	1	50	1	3	2	5	11000	leukemia	1	45911	vcr	3	3	3	3	1	0	0	0	9	7	7	4	7	9	10	10	3	3	8	4	4	7	10	7	6	7	10	7	6	10	4	9	7	9	4	4	7
88	1	2	54	3	2	1	6	14500	AML	1	45921	HI-DAC	4	4	4	4	0	0	0	0	10	8	10	10	10	10	9	10	10	10	10	10	10	8	9	10	9	10	10	8	10	10	10	9	8	10	10	10	9
89	1	1	43	1	4	2	7	9000	HL	2	45926	GDP	4	4	3	4	2	2	0	0	9	9	6	3	6	9	9	9	6	6	8	7	6	7	10	6	6	6	9	9	8	9	7	9	7	6	6	3	7
90	1	2	59	2	3	1	1	7000	NHL	3	45907	HDRAC	4	4	4	4	2	2	0	0	8	10	9	5	9	10	10	10	4	4	9	8	3	6	9	9	5	9	10	10	10	10	8	10	6	6	3	5	10
91	1	1	46	1	2	2	2	10500	leukemia	1	45915	dmx	4	4	3	3	1	3	2	2	7	7	8	8	8	8	9	9	8	8	7	6	8	8	10	8	7	8	9	7	8	9	6	8	8	8	8	8	9
92	1	2	38	3	1	1	3	3000	AML	1	45923	HI-DAC	3	3	4	4	0	2	3	4	9	10	9	3	9	9	10	10	9	9	8	7	6	9	8	9	10	9	10	10	10	10	7	9	9	7	6	3	7
93	1	1	55	1	4	2	4	12500	HL	2	45928	GDP	4	1	1	0	0	4	0	0	10	10	10	10	10	10	9	10	8	8	10	10	10	10	10	10	10	10	10	10	10	10	10	9	10	10	10	10	9
94	1	2	42	2	2	1	5	11500	NHL	3	45902	mtx-ifosfamide	4	3	1	1	1	2	2	2	8	4	5	2	5	9	9	9	9	9	8	4	3	3	7	5	10	5	4	4	7	9	4	9	3	4	3	2	2
95	1	1	60	1	3	2	6	14000	leukemia	2	45909	vcr	3	0	3	1	0	3	3	2	7	6	8	8	8	8	9	9	8	8	7	10	7	8	10	8	9	8	9	6	8	9	10	8	8	8	7	8	9
96	1	2	37	3	4	1	7	9000	AML	1	45918	R-CHOP	2	2	2	2	1	0	0	0	9	7	4	5	4	9	10	10	3	3	8	2	2	4	10	4	5	4	5	7	6	10	2	9	4	6	2	5	1
97	1	1	49	1	2	2	1	11000	HL	2	45925	GDP	4	4	4	3	1	4	2	1	10	10	7	4	7	10	9	10	3	3	10	10	2	4	10	7	5	7	10	10	9	10	10	9	4	5	2	4	2
98	1	2	53	2	3	1	2	13000	NHL	3	45903	HDRAC	2	4	3	3	1	0	0	0	9	9	9	8	9	9	9	9	9	9	8	10	9	9	9	9	9	9	9	9	8	9	10	9	9	9	9	8	9
99	1	1	45	1	4	2	3	9500	leukemia	1	45912	dmx	3	3	3	3	2	0	0	1	8	5	6	3	6	10	10	10	4	4	9	4	2	3	9	6	6	6	6	5	3	10	4	6	3	5	2	3	2
100	1	2	40	3	1	1	4	8500	AML	1	45919	HI-DAC	2	2	4	4	0	0	0	0	7	9	8	8	8	8	9	9	8	8	7	8	9	8	8	8	8	8	9	9	5	9	8	8	8	8	9	8	9
101	1	1	58	1	2	2	5	12000	HL	2	45927	GDP	4	4	4	4	1	0	0	0	10	9	9	9	9	9	9	9	9	9	9	10	9	9	10	9	10	9	9	9	5	9	10	9	9	9	9	9	9
102	1	2	36	2	3	1	6	9000	NHL	3	45901	mtx-ifosfamide	4	4	3	4	2	2	0	0	9	6	6	2	6	10	10	10	3	3	10	3	2	5	9	6	6	6	6	6	5	10	3	7	5	4	9	2	6
103	1	1	61	1	4	2	7	8000	leukemia	2	45910	vcr	3	3	3	3	2	3	2	2	8	9	8	9	8	9	9	9	9	9	8	7	7	9	10	8	9	8	9	9	8	9	7	9	9	9	8	9	9
104	1	2	44	3	2	1	1	11500	AML	1	45917	R-CHOP	4	3	4	5	0	2	3	4	7	7	8	5	8	8	9	9	5	5	7	6	3	8	8	8	10	8	9	7	8	9	6	8	8	8	9	5	5
105	1	1	52	1	3	2	2	10000	HL	2	45924	GDP	4	0	1	0	0	4	0	0	9	7	5	3	5	9	10	10	5	5	8	7	3	3	10	5	5	5	5	7	6	10	7	9	9	9	9	3	4
106	1	2	39	2	1	1	3	9000	NHL	3	45929	HDRAC	4	3	1	0	1	2	2	2	10	5	7	3	7	10	9	10	4	4	10	5	2	4	9	7	9	7	5	5	6	10	5	9	4	7	8	3	8
107	1	1	55	1	2	2	4	12500	leukemia	1	45906	dmx	3	0	3	1	0	3	3	3	9	9	9	8	9	9	9	9	9	9	8	10	9	9	10	9	10	9	9	9	8	9	10	9	9	9	9	8	9
108	1	2	43	3	4	1	5	11000	AML	1	45913	HI-DAC	2	2	2	2	1	0	0	0	8	10	9	9	9	10	10	10	10	10	9	8	8	10	9	9	10	9	10	10	10	10	8	10	10	10	4	9	10
109	1	1	48	1	3	2	6	10000	HL	2	45921	GDP	4	4	4	4	1	4	2	1	7	4	6	4	6	8	9	9	8	8	7	6	3	4	10	6	7	6	4	4	6	9	6	8	4	6	10	4	9
110	1	2	50	2	2	1	7	11500	NHL	2	45916	HDRAC	2	4	3	3	2	0	2	4	9	10	9	9	9	9	10	10	9	9	8	9	8	9	10	9	10	9	10	10	10	10	9	9	9	9	6	9	10
111	1	2	60	1	4	2	3	15000	NHL	3	244231	HDRAC	4	3	4	3	2	4	3	2	9	8	7	6	8	7	9	8	6	7	8	6	7	8	9	7	6	8	9	6	7	8	6	7	8	9	3	9	9
112	1	1	50	2	3	1	2	8000	AML	2	244232	2+5 regimen	3	3	4	3	1	3	2	3	8	7	9	6	7	8	9	10	5	6	7	5	6	7	8	5	6	7	5	6	7	5	6	7	8	7	8	6	5
113	1	2	59	1	1	2	2	10000	leukemia	1	244233	HI-DAC	4	4	3	2	3	4	3	4	9	10	8	7	9	10	9	8	7	6	5	6	7	8	7	6	5	4	3	4	5	4	3	10	3	4	6	6	6
114	1	1	48	1	2	1	2	12000	NHL	2	244234	GDP	3	2	3	2	1	2	3	4	8	7	6	5	7	8	7	6	5	4	3	4	5	6	5	4	3	2	3	4	5	4	3	9	1	2	10	9	8
115	1	2	53	1	1	2	3	9000	leukemia	3	244235	HI-DAC	4	3	4	3	2	3	2	3	9	8	7	6	5	6	7	8	7	6	5	4	5	6	7	8	7	6	5	4	3	4	5	10	7	6	5	3	2
116	1	1	61	3	1	1	2	10000	NHL	2	244236	VCR	3	2	3	2	1	2	1	2	7	8	6	5	7	6	5	4	3	4	5	6	5	4	3	2	3	4	5	6	5	4	3	9	4	2	5	5	3
117	1	2	57	1	4	2	3	10000	AML	1	244237	2+5 regimen	4	3	4	3	2	3	4	3	9	10	9	8	10	9	8	7	6	5	6	7	8	7	6	5	4	5	6	7	8	7	6	8	9	3	10	10	10
118	1	1	46	2	3	1	1	9500	NHL	3	244238	GDP	3	2	3	4	1	2	3	4	8	7	6	5	7	8	9	10	5	6	7	6	8	7	9	5	6	7	8	7	6	5	4	9	8	4	10	10	10
119	1	2	54	1	2	2	2	10500	AML	2	244239	HI-DAC	4	3	4	5	2	3	4	5	10	9	8	7	9	8	10	9	7	8	9	7	8	9	10	7	8	9	7	8	9	10	7	9	8	7	10	10	10
120	1	1	43	1	1	1	1	8000	leukemia	1	244240	GDP	3	2	3	2	1	3	2	1	8	7	6	5	7	6	8	7	5	6	7	6	7	6	8	5	6	7	6	5	6	7	8	9	3	5	7	9	8
121	1	2	61	2	4	2	3	15000	NHL	3	244241	HDRAC	4	3	4	3	2	4	3	2	9	8	7	6	8	7	9	8	6	7	8	6	7	8	9	7	6	8	9	6	7	8	6	10	8	9	9	8	10
122	1	1	52	1	3	1	2	9000	AML	2	244242	VCR	3	3	4	3	1	3	2	3	8	7	9	6	7	8	9	10	5	6	7	5	6	7	8	5	6	7	5	6	7	5	6	8	8	7	10	10	10
123	1	2	58	1	1	2	2	11000	leukemia	1	244243	HI-DAC	4	4	3	2	3	4	3	4	9	10	8	7	9	10	9	8	7	6	5	6	7	8	7	6	5	4	3	4	5	4	3	2	3	4	7	7	7
124	1	1	49	1	2	1	2	12000	NHL	2	244244	GDP	3	2	3	2	1	2	3	4	8	7	6	5	7	8	7	6	5	4	3	4	5	6	5	4	3	2	3	4	5	4	3	2	9	2	9	9	10
125	1	2	55	1	1	2	3	3000	leukemia	3	244245	HI-DAC	4	3	4	3	2	3	2	3	9	8	7	6	5	6	7	8	7	6	5	4	5	6	7	8	7	6	5	4	3	4	5	6	8	6	8	8	10
126	1	1	63	3	1	1	2	10500	Lymphoma	2	244246	R CHOP	3	2	3	2	1	2	1	2	7	8	6	5	7	6	5	4	3	4	5	6	5	4	3	2	3	4	5	6	5	4	3	2	8	2	9	9	9
127	1	2	56	1	4	2	3	15000	AML	1	244247	HDRAC	4	3	4	3	2	3	4	3	9	10	9	8	10	9	8	7	6	5	6	7	8	7	6	5	4	5	6	7	8	7	6	5	9	3	9	10	10
128	1	1	47	2	3	1	1	9000	Lymphoma	3	244248	R CHOP	3	2	3	4	1	2	3	4	8	7	6	5	7	8	9	10	5	6	7	6	8	7	9	5	6	7	8	7	6	5	4	6	7	4	8	9	9
129	1	2	53	1	2	2	2	10000	AML	2	244249	3+7 rigimen	4	3	4	5	2	3	4	5	10	9	8	7	9	8	10	9	7	8	9	7	8	9	10	7	8	9	7	8	9	10	7	8	9	7	9	8	9
130	1	1	44	1	1	1	1	8500	leukemia	1	244250	GDP	3	2	3	2	1	3	2	1	8	7	6	5	7	6	8	7	5	6	7	6	7	6	8	5	6	7	6	5	6	7	8	7	9	5	4	4	7
131	1	2	62	2	4	2	3	15000	NHL	3	244251	HDRAC	4	3	4	3	2	4	3	2	9	8	7	6	8	7	9	8	6	7	8	6	7	8	9	7	6	8	9	6	7	8	6	7	8	9	10	10	9
132	1	1	51	1	3	1	2	4000	AML	2	244252	3+7 rigimen	3	3	4	3	1	3	2	3	8	7	9	6	7	8	9	10	5	6	7	5	6	7	8	5	6	7	5	6	7	5	6	7	9	7	6	6	7
133	1	2	57	1	1	2	2	11000	leukemia	1	244253	HI-DAC	4	4	3	2	3	4	3	4	9	10	8	7	9	10	9	8	7	6	5	6	7	8	7	6	5	4	3	4	5	4	3	2	9	4	3	7	10
134	1	1	50	1	2	1	2	12000	Lymphoma	2	244254	R CHOP	3	2	3	2	1	2	3	4	8	7	6	5	7	8	7	6	5	4	3	4	5	6	5	8	8	10	10	10	10	10	8	8	9	2	8	8	9
135	1	2	72	1	5	3	5	20000	Lymphoma	1	244258	ICE	3	2	2	3	0	0	0	0	10	10	10	10	10	8	9	10	10	10	9	10	10	10	10	10	10	10	10	9	10	10	10	9	10	10	6	6	7
136	1	2	35	1	3	1	3	7500	AML	1	244264	ATRA+ATO	3	3	3	2	1	0	0	0	5	10	10	8	9	8	8	10	10	8	8	10	10	8	10	10	8	7	10	10	10	10	9	9	9	9	10	10	9
137	1	2	40	1	5	2	5	40000	Lymphoma	1	244264	R CHOP	4	4	4	4	2	0	0	0	10	10	10	8	10	8	10	10	5	10	10	10	10	7	9	10	10	10	9	9	9	10	9	10	8	9	3	5	6
138	1	2	65	1	1	2	3	6000	AML	2	244264	2+5 regimen	2	3	4	3	2	0	0	0	8	9	8	8	10	7	10	9	5	10	9	9	9	8	10	8	8	10	10	10	10	10	8	8	8	8	7	8	9
139	1	2	54	1	1	3	2	4000	NHL	2	244268	R CHOP	2	4	4	4	1	0	0	0	10	5	10	5	10	10	10	10	8	8	8	8	10	10	10	10	10	10	10	10	10	10	10	10	9	10	10	10	8
140	1	2	45	1	3	2	4	12000	Lymphoma	2	244268	R-CHOP	3	3	4	2	1	0	0	0	8	9	9	10	9	9	10	10	9	10	10	9	10	10	9	9	9	10	10	9	9	10	9	10	10	10	9	9	10
141	1	1	52	1	2	1	2	7500	NHL	3	244269	CVAD	2	3	3	2	2	0	0	0	7	8	8	9	8	8	8	9	9	9	8	9	8	9	9	8	9	8	9	9	8	9	9	8	8	9	8	9	8
142	1	2	38	1	4	2	3	15000	AML	1	244272	3+7 rigimen	3	3	3	3	2	0	0	0	9	10	10	9	10	9	10	10	10	10	9	9	9	9	8	9	9	8	10	9	9	9	10	10	9	9	9	9	10
143	1	1	41	1	1	1	1	20000	Lymphoma	1	244272	R CHOP	2	2	3	3	2	0	0	0	7	8	8	9	9	8	8	9	9	9	9	8	9	8	8	9	8	8	9	8	8	9	9	8	8	9	8	8	9
144	1	2	34	1	5	2	5	9000	NHL	1	244272	R-CHOP	4	4	4	3	3	0	0	0	10	10	10	9	10	10	10	10	10	9	9	10	9	10	10	10	10	10	10	10	10	10	10	10	10	10	10	10	3
145	1	1	47	1	2	1	3	14000	AML	2	244272	ATRA+ATO	2	3	3	3	2	0	0	0	8	9	9	8	9	9	9	10	9	9	8	9	9	9	8	9	9	8	9	9	9	10	10	9	9	9	9	9	9
146	1	2	50	1	3	2	4	12000	Lymphoma	3	244272	R CHOP	3	3	3	3	2	0	0	0	9	10	10	10	9	10	10	10	10	10	9	9	10	10	10	10	10	10	10	10	10	10	10	7	8	9	9	9	10
147	1	1	36	1	1	1	2	16000	NHL	1	244274	CVAD	3	2	3	3	1	0	0	0	7	8	8	9	8	9	9	8	8	8	9	8	8	9	9	8	8	9	9	3	3	4	3	6	9	9	9	9	9
148	1	2	42	1	4	2	4	20000	AML	2	244274	3+7 rigimen	3	3	4	3	3	0	0	0	9	10	10	10	9	10	10	10	10	10	9	9	10	10	10	10	10	10	10	10	10	10	10	7	10	8	10	10	10
149	1	1	39	1	2	1	2	13000	Lymphoma	1	244275	R CHOP	2	2	2	2	2	0	0	0	7	8	8	9	8	8	9	9	8	8	8	9	8	8	9	8	8	10	10	10	10	10	8	8	9	10	9	9	9
150	1	2	48	1	5	2	5	22000	NHL	2	244275	R-CHOP	4	4	4	4	3	0	0	0	10	10	10	10	10	10	10	10	10	10	10	10	10	10	10	10	10	10	10	10	10	10	10	10	9	10	9	9	9
151	1	1	35	1	1	1	1	11000	AML	1	244278	ATRA+ATO	2	2	2	2	2	0	0	0	7	8	8	8	9	8	9	8	8	9	8	8	9	8	3	3	4	3	3	3	2	2	3	7	4	9	9	9	9
152	1	2	52	1	3	2	3	19000	Lymphoma	2	244280	R CHOP	3	3	3	3	3	0	0	0	9	10	10	10	9	10	10	10	10	10	9	9	10	10	10	10	10	10	10	10	10	10	10	3	3	9	10	10	10
153	1	1	37	1	2	1	2	14000	NHL	1	244282	CVAD	2	2	2	2	1	0	0	0	7	8	8	8	8	8	9	8	8	8	9	8	8	9	9	3	3	4	3	3	3	2	2	3	3	9	9	9	9
154	1	2	49	1	4	2	5	21000	AML	2	244282	3+7 rigimen	3	3	4	3	3	0	0	0	9	10	10	10	10	10	10	10	10	10	10	10	10	10	10	10	10	10	10	10	10	10	10	10	3	10	10	9	9
155	1	1	48	1	1	1	3	15000	Lymphoma	1	244282	ICE	2	2	2	3	2	0	0	0	8	9	9	9	8	9	9	9	8	8	8	9	8	8	9	9	3	3	4	3	3	3	2	7	3	3	10	10	10
156	1	2	44	1	3	2	3	19000	Lymphoma	2	244286	R CHOP	3	3	3	3	3	0	0	0	9	10	10	10	9	10	10	10	10	10	9	9	10	10	10	10	10	10	10	10	10	10	10	5	4	6	9	9	9
157	1	1	37	1	2	1	2	14000	NHL	1	244289	CVAD	2	2	2	2	1	0	0	0	7	8	8	8	8	8	9	8	8	8	9	8	8	9	9	3	6	4	5	3	3	6	7	5	4	4	9	9	9
158	1	1	51	1	3	1	2	9000	AML	2	244258	VCR	3	3	4	3	1	3	2	3	8	7	9	6	7	8	9	10	5	6	7	5	6	7	8	5	6	7	5	6	7	5	6	7	8	7	9	9	9
159	1	2	57	1	1	2	2	11000	leukemia	1	244258	HI-DAC	4	4	3	2	3	4	3	4	9	10	8	7	9	10	9	8	7	6	5	6	7	8	7	6	5	4	3	4	5	4	3	2	8	4	10	10	10
160	1	1	50	1	2	1	2	12000	NHL	2	244291	GDP	3	2	3	2	1	2	3	4	8	7	6	5	7	8	7	6	5	4	3	4	5	6	5	4	3	2	3	4	5	4	3	2	9	2	9	9	9
161	1	2	54	1	1	2	3	9500	leukemia	3	244291	HI-DAC	4	3	4	3	2	3	2	3	9	8	7	6	5	6	7	8	7	6	5	4	5	6	7	8	7	6	5	4	3	4	5	6	10	6	9	9	9
162	1	2	49	1	4	2	5	21000	AML	2	244293	3+7 rigimen	3	3	4	3	3	0	0	0	9	10	10	10	10	10	10	10	10	10	10	10	10	10	10	10	10	10	10	10	10	10	10	10	9	4	9	9	9
163	1	1	42	1	1	1	3	15000	Lymphoma	1	244293	ICE	2	2	2	3	2	0	0	0	8	9	9	9	8	9	9	9	8	8	8	9	8	8	9	9	3	3	4	3	3	3	2	2	9	3	9	10	10
164	1	2	46	1	5	2	4	20000	NHL	2	244293	R-CHOP	4	4	4	4	3	0	0	0	10	10	10	10	10	10	10	10	10	10	10	10	10	10	10	10	10	10	10	10	10	10	10	10	3	4	8	9	9
165	1	1	39	1	2	1	2	13000	AML	1	244293	ATRA+ATO	2	2	2	2	2	0	0	0	7	8	8	8	9	8	9	8	8	9	8	8	9	8	3	3	4	3	3	3	2	2	3	3	4	4	9	8	9
166	1	2	46	1	3	2	5	3000	Lymphoma	2	244293	R CHOP	3	3	3	3	2	0	0	0	9	10	10	10	9	10	10	10	10	10	9	9	10	10	10	10	10	10	10	10	10	10	10	3	3	3	4	4	7
167	1	1	43	1	1	1	1	8500	leukemia	1	244294	GDP	3	2	3	2	1	3	2	1	8	7	6	5	7	6	8	7	5	6	7	6	7	6	8	5	6	7	6	5	6	7	8	7	6	5	10	10	10
168	1	2	61	2	4	2	3	6500	NHL	3	244294	HDRAC	4	3	4	3	2	4	3	2	9	8	7	6	8	7	9	8	6	7	8	6	7	8	9	7	6	8	9	6	7	8	6	7	8	9	9	9	9
169	1	1	64	3	1	1	2	10500	NHL	2	244296	R-CHOP	3	2	3	2	1	2	1	2	7	8	6	5	7	6	5	4	3	4	5	6	5	4	3	2	3	7	5	6	5	4	6	5	1	2	10	9	9
170	1	2	55	1	4	2	3	15000	AML	1	244298	HDRAC	4	3	4	3	2	3	4	3	9	10	9	8	10	9	8	7	6	5	6	7	8	7	6	5	4	5	6	7	8	7	6	5	4	3	10	10	10
171	1	2	56	1	2	2	1	8000	leukemia	2	244298	vcr	3	0	3	1	0	3	3	3	10	8	9	3	9	10	10	10	9	9	9	4	5	4	7	9	9	9	10	8	6	9	4	9	4	4	9	9	9
172	1	1	63	1	5	2	2	30000	NHL	2	244298	HDRAC	2	2	2	2	1	0	0	0	7	6	7	2	7	7	9	10	5	2	9	3	2	5	8	7	6	7	9	6	5	9	3	9	5	6	9	9	9
173	1	2	62	1	2	2	2	12000	Lymphoma	1	244298	R-CHOP	3	2	2	3	0	0	2	1	10	10	10	10	10	8	9	10	10	10	9	10	10	10	10	10	10	10	10	9	10	10	10	9	10	10	10	10	10
174	3	0	81	1	3	1	4	10000	B-Cell lymphoma	3	244224	CVP	2	2	3	3	2	2	1	2	10	9	8	8	9	8	10	9	10	9	9	8	10	8	10	10	10	10	10	8	9	9	9	10	8	8	9	9	10
175	3	0	53	1	2	2	2	10000	large Bcell NHL	2	244239	CHOP	3	3	3	3	2	2	2	2	10	9	9	9	8	8	9	9	9	9	9	9	8	8	8	8	8	8	10	10	9	8	8	9	9	10	9	9	9
176	3	0	54	1	0	0	6	0	DLBCL	2	244227	R-CHOP	2	3	2	3	2	2	2	2	10	10	10	9	10	8	9	10	10	8	7	7	8	8	9	8	8	8	10	10	9	9	9	9	8	8	9	10	10
177	3	1	67	1	0	1	0	600	DLBCL	3	244167	CHOP	2	3	2	3	2	2	2	2	10	9	9	9	9	8	8	9	10	8	9	7	7	7	8	9	9	8	10	8	9	9	10	9	7	7	8	8	8
178	3	0	55	1	0	1	1	1,500-3,000	DLBCL	2	244244	R-CHOP	2	2	3	3	2	2	2	2	10	9	9	10	9	9	9	9	10	9	9	8	9	8	8	8	8	8	10	10	10	9	9	9	9	10	9	8	9
179	3	1	37	1	2	0	5	10000	B-Cell lymphoma	2	244251	CHOP	2	3	3	2	2	2	2	1	10	10	10	9	10	10	10	9	10	9	10	9	10	9	9	9	9	8	10	10	10	10	9	9	10	10	10	9	10
180	3	0	63	1	0	1	1	600	DLBCL	5	244252	ICE	2	2	2	2	3	2	2	2	9	9	9	9	10	9	8	8	9	8	8	8	8	8	8	9	9	9	10	9	9	9	9	8	8	9	8	8	8
181	3	1	56	1	4	1	4	30000	Follicular lymphoma	3	244252	ICE	3	3	3	3	2	2	2	2	10	8	10	9	9	9	10	10	8	9	8	9	9	8	8	9	7	8	10	9	9	9	9	9	8	8	8	8	8
182	3	1	54	1	2	1	1	30000	large Bcell NHL	2	244246	CHOP	3	3	3	3	2	1	1	2	10	10	10	9	9	10	9	9	9	9	9	10	7	8	8	8	7	7	10	10	10	9	9	9	9	9	9	9	9
183	3	0	65	1	4	2	7	17000	B-Cell lymphoma	4	244253	ICE	3	3	3	3	2	2	2	2	9	9	10	9	9	8	10	9	10	9	9	9	8	8	8	8	9	8	10	9	9	9	9	9	9	9	9	9	9
184	3	1	69	1	0	1	1	99	large Bcell NHL	3	244228	R-CHOP	2	2	2	2	2	2	2	2	10	9	9	9	10	7	9	9	10	9	9	9	9	9	9	8	8	8	10	10	9	9	8	9	9	9	8	9	9
185	3	0	82	1	0	1	6	10000	DLBCL	3	244228	CHOP	3	3	3	3	2	2	2	2	10	9	10	7	9	7	8	9	10	9	10	10	9	8	8	8	8	8	10	10	10	10	9	8	9	9	10	9	9
186	3	0	66	1	0	2	2	3000	T-cell lymphoma	3	244229	CHOP	3	3	3	3	2	2	2	2	8	9	9	9	10	9	8	9	9	10	8	7	8	8	8	8	7	8	10	9	9	9	8	8	8	9	8	9	9
187	3	0	65	1	0	1	1	1000	T-cell lymphoma	5	244174	CHOP	2	3	3	2	1	1	1	1	10	10	10	8	8	9	8	9	10	10	10	8	8	9	9	9	8	10	10	10	8	10	7	9	8	8	8	10	9
188	3	0	65	1	0	2	1	600	DLBCL	3	244232	CHOP	2	2	2	2	2	2	2	2	10	9	9	9	9	9	9	10	9	9	9	9	8	8	8	8	8	8	9	9	9	9	9	9	9	10	9	9	9
189	3	0	68	1	4	1	3	100000	DLBCL	3	244234	R-CHOP	2	2	3	3	2	2	2	1	10	8	8	7	10	9	6	8	9	8	8	6	8	7	9	10	8	9	10	10	10	10	9	8	7	8	9	9	8
190	3	0	32	1	4	0	5	25000	B-Cell lymphoma	3	244235	CVP	2	2	3	3	2	2	1	2	9	9	8	8	10	9	9	9	10	9	9	10	8	9	9	9	8	8	9	9	9	9	8	9	9	9	9	8	9
191	3	0	67	1	0	1	1	600	lymphoma	2	244237	Rituximab	3	3	3	3	2	2	2	2	10	10	10	10	9	9	7	8	10	10	10	8	7	7	7	7	7	7	10	10	10	10	9	9	9	9	9	9	9
192	3	1	61	1	0	2	0	600	DLBCL	3	244237	CHOP	3	2	2	3	2	2	2	1	10	9	9	8	9	8	9	8	10	9	7	7	8	9	8	8	9	8	10	10	10	9	9	9	8	10	8	8	9
193	3	1	57	1	0	1	1	99	Mantle cell lymphoma	2	244236	CHOP	3	3	3	3	2	2	2	2	10	10	10	10	10	10	7	7	10	9	10	7	7	9	10	9	7	7	10	10	10	9	8	7	9	9	8	8	9
194	3	0	65	1	0	1	1	5000	Mantle cell lymphoma	3	244187	R-ICE	3	3	3	3	1	0	0	1	8	9	10	10	10	10	10	10	10	10	9	9	9	9	9	9	9	9	10	10	10	10	10	10	9	9	9	9	10
195	3	0	53	1	0	1	2	10000	Maginal zone lymphoma	3	244230	CHOP	4	4	4	4	0	0	0	0	9	9	9	9	9	9	9	9	9	9	9	9	9	9	9	9	9	9	10	10	10	10	10	10	9	9	9	9	9
196	3	1	58	1	3	0	4	28000	DLBCL	3	244222	R-CHOP	4	4	4	4	1	0	0	0	10	10	10	10	10	10	10	10	10	10	10	10	10	10	10	10	9	10	10	10	10	10	10	10	10	10	10	10	10
197	3	0	83	1	0	2	0	2000	DLBCL	3	244217	CHOP	4	4	4	4	0	0	0	0	9	9	9	9	9	9	9	9	9	9	9	9	9	9	10	7	7	9	10	10	10	10	10	10	9	9	9	9	9
198	3	1	63	1	4	2	4	20000	Follicular lymphoma	3	244216	R-CHOP	4	4	4	4	0	0	0	0	10	10	10	9	10	7	10	8	10	9	10	10	10	9	10	9	9	9	10	10	10	10	9	10	8	9	9	9	9
199	3	0	66	1	0	2	0	4000	T-cell lymphoma	5	244187	CHOP	4	4	4	4	2	0	0	0	10	10	10	10	8	9	10	9	10	10	10	9	9	9	9	9	9	9	10	10	10	10	10	10	9	9	9	9	9
200	3	1	59	1	0	1	1	2000	NHL	3	244196	Hyper CVAD	4	4	4	4	1	0	0	0	8	8	10	9	9	9	9	9	9	9	9	9	9	9	10	9	8	9	10	10	10	10	10	10	10	10	10	10	10
201	3	0	72	1	0	1	1	5000	DLBCL	2	244187	GDP	4	4	4	4	2	1	0	0	9	10	10	9	9	9	9	9	9	9	9	9	9	9	10	9	9	9	10	10	10	10	9	9	9	9	9	9	9
202	3	1	56	1	4	1	4	50000	Follicular lymphoma	3	244187	R-ICE	4	3	3	3	4	0	0	0	8	10	10	10	9	10	10	8	10	10	9	10	10	6	10	10	8	9	10	8	10	10	9	9	9	9	10	9	9
203	3	0	81	1	4	1	4	25000	NHL	3	244187	R-CHOP	4	3	4	4	3	0	0	0	8	10	10	10	10	10	10	10	10	10	10	10	10	10	10	10	10	10	10	10	10	10	10	10	10	10	10	10	10
204	3	0	69	1	0	1	0	1400	Mantle cell lymphoma	3	244225	CHOP	4	4	4	4	1	0	0	0	8	8	10	9	10	8	6	7	8	8	9	9	9	9	9	9	9	9	9	9	9	9	9	9	9	9	9	9	9
205	3	1	67	1	0	1	1	5000	DLBCL	3	244196	Rituximab	3	3	3	3	2	1	0	1	9	10	10	10	10	10	9	9	9	9	9	9	9	9	9	9	9	9	10	10	10	10	10	10	9	9	9	9	9
206	1	2	54	1	1	3	2	4000	NHL	2	244301	R CHOP	2	4	4	4	1	0	0	0	10	5	10	5	10	10	10	10	8	8	8	8	10	10	10	10	10	10	10	10	10	10	10	10	9	10	10	10	8
207	1	2	45	1	3	2	4	7000	Lymphoma	2	244302	R-CHOP	3	3	4	2	1	0	0	0	8	9	9	10	9	9	10	10	9	10	10	9	10	10	9	9	9	10	10	9	9	10	9	10	10	10	9	9	10
208	1	1	52	1	2	1	2	7500	NHL	3	244303	CVAD	2	3	3	2	2	0	0	0	7	8	8	9	8	8	8	9	9	9	8	9	8	9	9	8	9	8	9	9	8	9	9	8	8	9	8	9	8
209	1	2	38	1	2	2	3	15000	AML	1	244304	R-CHOP	3	3	3	3	2	0	0	0	9	10	10	9	10	9	10	10	10	10	9	9	9	9	8	9	9	8	10	9	9	9	10	10	9	9	9	9	10
210	1	1	41	1	1	1	1	5500	Lymphoma	1	244307	R CHOP	2	2	3	3	2	0	0	0	7	8	8	9	9	8	8	9	9	9	9	8	9	8	8	9	8	8	9	8	8	9	9	8	8	9	8	8	9
211	1	2	34	1	5	2	5	9000	NHL	1	244308	R-CHOP	4	4	4	3	3	0	0	0	10	10	10	9	10	10	10	10	10	9	9	10	9	10	10	10	10	10	10	10	10	10	10	10	10	10	10	10	3
212	1	2	47	1	2	1	3	14000	AML	2	244309	ATRA+ATO	2	3	3	3	2	0	0	0	8	9	9	8	9	9	9	10	9	9	8	9	9	9	8	9	9	8	9	9	9	10	10	9	9	9	9	9	9
213	1	2	50	3	3	2	3	12000	Lymphoma	3	244310	R CHOP	3	3	3	3	2	0	0	0	9	10	10	10	9	10	10	10	10	10	9	9	10	10	10	10	10	10	10	10	10	10	10	7	8	9	9	9	10
214	1	1	36	1	1	1	2	16000	NHL	1	26/11/2568	CVAD	3	2	3	3	1	0	0	0	7	8	8	9	8	9	9	8	8	8	9	8	8	9	9	8	8	9	9	3	3	4	3	6	9	9	9	9	9
215	1	2	42	1	4	2	4	20000	AML	2	27/11/2568	3+7 rigimen	3	3	4	3	3	0	0	0	9	10	10	10	9	10	10	10	10	10	9	9	10	10	10	10	10	10	10	10	10	10	10	7	10	8	10	10	10
216	1	1	39	1	4	1	2	13000	Lymphoma	1	28/11/2568	R CHOP	2	2	2	2	2	0	0	0	7	8	8	9	8	8	9	9	8	8	8	9	8	8	9	8	8	10	10	10	10	10	8	8	9	10	9	9	9
217	1	2	48	1	5	2	5	18000	NHL	2	244317	R-CHOP	4	4	4	4	3	0	0	0	10	10	10	10	10	10	10	10	10	10	10	10	10	10	10	10	10	10	10	10	10	10	10	10	9	10	9	9	9
218	1	1	35	1	1	1	1	11000	AML	1	244321	ATRA+ATO	2	2	2	2	2	0	0	0	7	8	8	8	9	8	9	8	8	9	8	8	9	8	3	3	4	3	3	3	2	2	3	7	4	9	9	9	9
219	1	2	52	1	3	2	3	19000	Lymphoma	2	244322	R CHOP	3	3	3	3	3	0	0	0	9	10	10	10	9	10	10	10	10	10	9	9	10	10	10	10	10	10	10	10	10	10	10	3	3	9	10	10	10
220	1	1	37	1	2	1	2	14000	NHL	1	244323	CVAD	2	2	2	2	1	0	0	0	7	8	8	8	8	8	9	8	8	8	9	8	8	9	9	3	3	4	3	3	3	2	2	3	3	9	9	9	9
221	1	2	49	1	4	2	1	21000	AML	2	244324	3+7 rigimen	3	3	4	3	3	0	0	0	9	10	10	10	10	10	10	10	10	10	10	10	10	10	10	10	10	10	10	10	10	10	10	10	3	10	10	9	9
222	1	1	48	1	1	1	3	15000	Lymphoma	1	244325	ICE	2	2	2	3	2	0	0	0	8	9	9	9	8	9	9	9	8	8	8	9	8	8	9	9	3	3	4	3	3	3	2	7	3	3	10	10	10
223	1	2	36	3	5	1	2	20000	AML	2	244326	HI-DAC	2	2	2	2	1	0	0	0	9	10	10	10	10	10	10	10	10	10	10	9	9	10	9	10	10	10	10	10	10	10	9	10	10	10	9	10	10
224	1	1	62	1	2	2	3	13500	HL	3	09/12/2568	GDP	4	4	4	4	1	4	1	1	8	9	9	9	9	9	9	9	9	9	8	9	8	9	10	9	8	9	9	9	8	9	9	9	9	9	8	9	9
225	1	2	47	2	1	1	4	8000	NHL	1	244328	mtx-ifosfamide	3	4	3	3	1	0	0	0	7	9	8	8	8	8	9	9	8	8	7	10	9	4	8	8	10	8	9	9	8	9	10	8	4	8	9	8	9
226	1	1	50	1	3	2	5	11000	leukemia	1	244300	vcr	3	3	3	3	1	0	0	0	9	7	7	4	7	9	10	10	3	3	8	4	4	7	10	7	6	7	10	7	6	10	4	9	7	9	4	4	7
227	1	2	54	3	2	1	6	14500	AML	1	244301	HI-DAC	4	4	4	4	0	0	0	0	10	8	10	10	10	10	9	10	10	10	10	10	10	8	9	10	9	10	10	8	10	10	10	9	8	10	10	10	9
228	1	1	43	1	4	2	7	9000	HL	2	244302	R-CHOP	4	4	3	4	2	2	0	0	9	9	6	3	6	9	9	9	6	6	8	7	6	7	10	6	6	6	9	9	8	9	7	9	7	6	6	3	7
229	1	1	59	2	3	1	1	7000	NHL	3	244303	HDRAC	4	4	4	4	2	2	0	0	8	10	9	5	9	10	10	10	4	4	9	8	3	6	9	9	5	9	10	10	10	10	8	10	6	6	3	5	10
230	1	1	46	1	2	2	2	10000	leukemia	1	244307	dmx	4	4	3	3	1	3	2	2	7	7	8	8	8	8	9	9	8	8	7	6	8	8	10	8	7	8	9	7	8	9	6	8	8	8	8	8	9
231	1	2	38	3	1	1	3	3000	AML	1	244308	HI-DAC	3	3	4	4	0	2	3	4	9	10	9	3	9	9	10	10	9	9	8	7	6	9	8	9	10	9	10	10	10	10	7	9	9	7	6	3	7
232	1	1	55	1	4	2	3	12500	HL	2	21/11/2568	GDP	4	1	1	0	0	4	0	0	10	10	10	10	10	10	9	10	8	8	10	10	10	10	10	10	10	10	10	10	10	10	10	9	10	10	10	10	9
233	1	2	42	2	2	1	5	11500	NHL	3	22/11/2568	mtx-ifosfamide	4	3	1	1	1	2	2	2	8	4	5	2	5	9	9	9	9	9	8	4	3	3	7	5	10	5	4	4	7	9	4	9	3	4	3	2	2
234	1	1	60	1	3	2	3	14000	leukemia	2	244314	vcr	3	0	3	1	0	3	3	2	7	6	8	8	8	8	9	9	8	8	7	10	7	8	10	8	9	8	9	6	8	9	10	8	8	8	7	8	9
235	1	2	37	3	4	1	7	7000	AML	1	27/11/2568	R-CHOP	2	2	2	2	1	0	0	0	9	7	4	5	4	9	10	10	3	3	8	2	2	4	10	4	5	4	5	7	6	10	2	9	4	6	2	5	1
236	1	1	49	1	2	2	1	11000	HL	2	244316	GDP	4	4	4	3	1	4	2	1	10	10	7	4	7	10	9	10	3	3	10	10	2	4	10	7	5	7	10	10	9	10	10	9	4	5	2	4	2
237	1	2	53	2	3	1	2	13000	NHL	3	244317	HDRAC	2	4	3	3	1	0	0	0	9	9	9	8	9	9	9	9	9	9	8	10	9	9	9	9	9	9	9	9	8	9	10	9	9	9	9	8	9
238	1	1	45	1	4	2	3	9500	leukemia	1	244321	dmx	3	3	3	3	2	0	0	1	8	5	6	3	6	10	10	10	4	4	9	4	2	3	9	6	6	6	6	5	3	10	4	6	3	5	2	3	2
239	1	2	40	3	1	1	4	8500	AML	1	04/12/2568	HI-DAC	2	2	4	4	0	0	0	0	7	9	8	8	8	8	9	9	8	8	7	8	9	8	8	8	8	8	9	9	5	9	8	8	8	8	9	8	9
240	1	1	58	1	2	2	5	12000	HL	2	244323	GDP	4	4	4	4	1	0	0	0	10	9	9	9	9	9	9	9	9	9	9	10	9	9	10	9	10	9	9	9	5	9	10	9	9	9	9	9	9
241	1	2	36	2	3	1	6	9000	NHL	3	244324	mtx-ifosfamide	4	4	3	4	2	2	0	0	9	6	6	2	6	10	10	10	3	3	10	3	2	5	9	6	6	6	6	6	5	10	3	7	5	4	9	2	6
242	1	1	61	1	4	2	4	8000	leukemia	2	244325	vcr	3	3	3	3	2	3	2	2	8	9	8	9	8	9	9	9	9	9	8	7	7	9	10	8	9	8	9	9	8	9	7	9	9	9	8	9	9
243	1	2	44	3	2	1	1	11500	AML	1	244326	R-CHOP	4	4	4	4	3	0	0	0	10	10	10	10	10	10	10	10	10	10	10	10	10	10	10	10	10	10	10	10	10	10	10	10	3	4	8	9	9
244	1	1	46	1	5	2	4	16000	NHL	2	244322	ATRA+ATO	2	2	2	2	2	0	0	0	7	8	8	8	9	8	9	8	8	9	8	8	9	8	3	3	4	3	3	3	2	2	3	3	4	4	9	8	9
245	1	1	42	1	2	1	2	13000	AML	1	244322	R CHOP	3	3	3	3	2	0	0	0	9	10	10	10	9	10	10	10	10	10	9	9	10	10	10	10	10	10	10	10	10	10	10	3	3	3	4	4	7
246	1	2	46	1	3	2	5	3000	Lymphoma	2	244322	mtx-ifosfamide	3	2	3	2	1	3	2	1	8	7	6	5	7	6	8	7	5	6	7	6	7	6	8	5	6	7	6	5	6	7	8	7	6	5	10	10	10
247	1	1	43	1	1	1	1	8500	leukemia	1	244316	HDRAC	4	3	4	3	2	4	3	2	9	8	7	6	8	7	9	8	6	7	8	6	7	8	9	7	6	8	9	6	7	8	6	7	8	9	9	9	9
248	1	2	56	2	4	2	3	6500	NHL	3	244317	R-CHOP	3	2	3	2	1	2	1	2	7	8	6	5	7	6	5	4	3	4	5	6	5	4	3	2	3	7	5	6	5	4	6	5	1	2	10	9	9
249	1	1	68	3	1	1	2	9000	NHL	2	244318	R-CHOP	4	3	4	3	2	3	4	3	9	10	9	8	10	9	8	7	6	5	6	7	8	7	6	5	4	5	6	7	8	7	6	5	4	3	10	10	10
250	3	0	81	1	3	1	4	10000	B-Cell lymphoma	3	244224	CVP	2	2	3	3	2	2	1	2	10	9	8	8	9	8	10	9	10	9	9	8	10	8	10	10	10	10	10	8	9	9	9	10	8	8	9	9	10
251	3	0	53	1	2	2	2	10000	large Bcell NHL	2	244239	CHOP	3	3	3	3	2	2	2	2	10	9	9	9	8	8	9	9	9	9	9	9	8	8	8	8	8	8	10	10	9	8	8	9	9	10	9	9	9
252	3	0	54	1	0	0	6	0	DLBCL	2	244227	R-CHOP	2	3	2	3	2	2	2	2	10	10	10	9	10	8	9	10	10	8	7	7	8	8	9	8	8	8	10	10	9	9	9	9	8	8	9	10	10
253	3	1	67	1	0	1	0	600	DLBCL	3	244167	CHOP	2	3	2	3	2	2	2	2	10	9	9	9	9	8	8	9	10	8	9	7	7	7	8	9	9	8	10	8	9	9	10	9	7	7	8	8	8
254	3	0	55	1	0	1	1	1,500-3,000	DLBCL	2	244244	R-CHOP	2	2	3	3	2	2	2	2	10	9	9	10	9	9	9	9	10	9	9	8	9	8	8	8	8	8	10	10	10	9	9	9	9	10	9	8	9
255	3	1	37	1	2	0	5	10000	B-Cell lymphoma	2	244251	CHOP	2	3	3	2	2	2	2	1	10	10	10	9	10	10	10	9	10	9	10	9	10	9	9	9	9	8	10	10	10	10	9	9	10	10	10	9	10
256	3	0	63	1	0	1	1	600	DLBCL	5	244252	ICE	2	2	2	2	3	2	2	2	9	9	9	9	10	9	8	8	9	8	8	8	8	8	8	9	9	9	10	9	9	9	9	8	8	9	8	8	8
257	3	1	56	1	4	1	4	30000	Follicular lymphoma	3	244252	ICE	3	3	3	3	2	2	2	2	10	8	10	9	9	9	10	10	8	9	8	9	9	8	8	9	7	8	10	9	9	9	9	9	8	8	8	8	8
258	3	1	54	1	2	1	1	30000	large Bcell NHL	2	244246	CHOP	3	3	3	3	2	1	1	2	10	10	10	9	9	10	9	9	9	9	9	10	7	8	8	8	7	7	10	10	10	9	9	9	9	9	9	9	9
259	3	0	65	1	4	2	7	17000	B-Cell lymphoma	4	244253	ICE	3	3	3	3	2	2	2	2	9	9	10	9	9	8	10	9	10	9	9	9	8	8	8	8	9	8	10	9	9	9	9	9	9	9	9	9	9
260	3	1	69	1	0	1	1	99	large Bcell NHL	3	244228	R-CHOP	2	2	2	2	2	2	2	2	10	9	9	9	10	7	9	9	10	9	9	9	9	9	9	8	8	8	10	10	9	9	8	9	9	9	8	9	9
261	3	0	82	1	0	1	6	10000	DLBCL	3	244228	CHOP	3	3	3	3	2	2	2	2	10	9	10	7	9	7	8	9	10	9	10	10	9	8	8	8	8	8	10	10	10	10	9	8	9	9	10	9	9
262	3	0	66	1	0	2	2	3000	T-cell lymphoma	3	244229	CHOP	3	3	3	3	2	2	2	2	8	9	9	9	10	9	8	9	9	10	8	7	8	8	8	8	7	8	10	9	9	9	8	8	8	9	8	9	9
263	3	0	65	1	0	1	1	1000	T-cell lymphoma	5	244174	CHOP	2	3	3	2	1	1	1	1	10	10	10	8	8	9	8	9	10	10	10	8	8	9	9	9	8	10	10	10	8	10	7	9	8	8	8	10	9
264	3	0	65	1	0	2	1	600	DLBCL	3	244232	CHOP	2	2	2	2	2	2	2	2	10	9	9	9	9	9	9	10	9	9	9	9	8	8	8	8	8	8	9	9	9	9	9	9	9	10	9	9	9
265	3	0	68	1	4	1	3	100000	DLBCL	3	244234	R-CHOP	2	2	3	3	2	2	2	1	10	8	8	7	10	9	6	8	9	8	8	6	8	7	9	10	8	9	10	10	10	10	9	8	7	8	9	9	8
266	3	0	32	1	4	0	5	25000	B-Cell lymphoma	3	244235	CVP	2	2	3	3	2	2	1	2	9	9	8	8	10	9	9	9	10	9	9	10	8	9	9	9	8	8	9	9	9	9	8	9	9	9	9	8	9
267	3	0	67	1	0	1	1	600	lymphoma	2	244237	Rituximab	3	3	3	3	2	2	2	2	10	10	10	10	9	9	7	8	10	10	10	8	7	7	7	7	7	7	10	10	10	10	9	9	9	9	9	9	9
268	3	1	61	1	0	2	0	600	DLBCL	3	244237	CHOP	3	2	2	3	2	2	2	1	10	9	9	8	9	8	9	8	10	9	7	7	8	9	8	8	9	8	10	10	10	9	9	9	8	10	8	8	9
269	3	1	57	1	0	1	1	99	Mantle cell lymphoma	2	244236	CHOP	3	3	3	3	2	2	2	2	10	10	10	10	10	10	7	7	10	9	10	7	7	9	10	9	7	7	10	10	10	9	8	7	9	9	8	8	9
270	3	0	65	1	0	1	1	5000	Mantle cell lymphoma	3	244187	R-ICE	3	3	3	3	1	0	0	1	8	9	10	10	10	10	10	10	10	10	9	9	9	9	9	9	9	9	10	10	10	10	10	10	9	9	9	9	10
271	3	0	53	1	0	1	2	10000	Maginal zone lymphoma	3	244230	CHOP	4	4	4	4	0	0	0	0	9	9	9	9	9	9	9	9	9	9	9	9	9	9	9	9	9	9	10	10	10	10	10	10	9	9	9	9	9
272	3	1	58	1	3	0	4	28000	DLBCL	3	244222	R-CHOP	4	4	4	4	1	0	0	0	10	10	10	10	10	10	10	10	10	10	10	10	10	10	10	10	9	10	10	10	10	10	10	10	10	10	10	10	10
273	3	0	83	1	0	2	0	2000	DLBCL	3	244217	CHOP	4	4	4	4	0	0	0	0	9	9	9	9	9	9	9	9	9	9	9	9	9	9	10	7	7	9	10	10	10	10	10	10	9	9	9	9	9
274	3	1	63	1	4	2	4	20000	Follicular lymphoma	3	244216	R-CHOP	4	4	4	4	0	0	0	0	10	10	10	9	10	7	10	8	10	9	10	10	10	9	10	9	9	9	10	10	10	10	9	10	8	9	9	9	9
275	3	0	66	1	0	2	0	4000	T-cell lymphoma	5	244187	CHOP	4	4	4	4	2	0	0	0	10	10	10	10	8	9	10	9	10	10	10	9	9	9	9	9	9	9	10	10	10	10	10	10	9	9	9	9	9
276	3	1	59	1	0	1	1	2000	NHL	3	244196	Hyper CVAD	4	4	4	4	1	0	0	0	8	8	10	9	9	9	9	9	9	9	9	9	9	9	10	9	8	9	10	10	10	10	10	10	10	10	10	10	10
277	3	0	72	1	0	1	1	5000	DLBCL	2	244187	GDP	4	4	4	4	2	1	0	0	9	10	10	9	9	9	9	9	9	9	9	9	9	9	10	9	9	9	10	10	10	10	9	9	9	9	9	9	9
278	3	1	56	1	4	1	4	50000	Follicular lymphoma	3	244187	R-ICE	4	3	3	3	4	0	0	0	8	10	10	10	9	10	10	8	10	10	9	10	10	6	10	10	8	9	10	8	10	10	9	9	9	9	10	9	9
279	3	0	81	1	4	1	4	25000	NHL	3	244187	R-CHOP	4	3	4	4	3	0	0	0	8	10	10	10	10	10	10	10	10	10	10	10	10	10	10	10	10	10	10	10	10	10	10	10	10	10	10	10	10
280	3	0	69	1	0	1	0	1400	Mantle cell lymphoma	3	244225	CHOP	4	4	4	4	1	0	0	0	8	8	10	9	10	8	6	7	8	8	9	9	9	9	9	9	9	9	9	9	9	9	9	9	9	9	9	9	9
281	3	1	67	1	0	1	1	5000	DLBCL	3	244196	Rituximab	3	3	3	3	2	1	0	1	9	10	10	10	10	10	9	9	9	9	9	9	9	9	9	9	9	9	10	10	10	10	10	10	9	9	9	9	9
282	3	0	48	1	0	1	3	15000	DLBCL	1	244287	CHOEP	2	2	2	2	2	2	1	2	9	9	9	9	9	9	8	8	8	8	9	9	9	9	9	9	8	9	10	10	10	10	10	10	9	9	9	9	9
283	3	0	36	1	2	1	8	0	DLBCL	3	244270	ESHAP	2	2	2	2	2	2	1	2	8	9	9	9	10	9	9	9	10	9	8	8	8	9	9	9	10	9	10	10	10	10	9	9	9	9	9	9	9
284	3	1	75	1	0	2	1	700	Mantle cell lymphoma	2	244259	CHOP	2	2	2	2	2	2	2	2	10	9	9	8	9	8	9	9	10	9	9	8	7	8	9	7	5	7	9	9	9	10	10	9	9	9	9	9	9
285	3	0	72	1	0	1	1	700	DLBCL	2	244256	GDP	2	2	2	2	2	2	2	2	10	9	9	8	9	8	9	9	10	9	9	8	8	8	9	7	7	7	9	9	9	10	10	9	9	9	9	9	9
286	3	1	55	1	0	0	1	3000	DLBCL	2	244259	R-CHOP	2	2	2	2	3	2	2	3	9	9	8	8	10	8	10	10	10	10	9	9	9	9	10	9	9	9	10	10	10	10	9	9	9	9	8	9	8
287	3	0	81	1	3	1	3	20000	Follicular lymphoma	2	25117	R-bendamustine	2	2	3	3	2	2	2	2	10	10	10	9	10	9	10	9	10	10	9	10	9	10	10	10	9	10	10	10	10	10	10	10	9	10	10	10	10
288	3	1	64	1	1	1	1	600	Mantle cell lymphoma	3	244263	DCEP	2	2	3	3	2	2	2	2	10	9	9	9	10	9	9	9	10	10	9	9	6	6	9	6	1	2	10	10	10	10	7	10	9	10	10	10	10
289	3	0	65	1	0	1	1	5000	DLBCL	2	244085	ESHAP	3	3	3	3	1	0	1	1	10	10	9	9	9	8	8	8	8	9	9	9	9	8	9	9	9	8	10	10	10	10	9	9	9	9	9	9	9
290	3	0	69	1	0	1	1	2000	Mantle cell lymphoma	3	244252	ICE	3	3	3	3	1	1	1	1	10	10	9	9	9	8	8	8	9	9	10	10	9	9	9	10	10	10	10	10	10	10	10	10	9	9	10	9	9
291	3	0	49	1	0	1	1	4000	peripheral T-cell Lymphoma	3	244264	GDP	3	3	3	3	1	0	1	1	10	10	9	9	9	8	8	8	9	9	9	9	9	8	10	10	10	9	10	10	10	10	10	10	10	9	9	10	10
292	3	0	76	1	0	1	1	3500	Hodgkin disease	5	244244	ABVD	2	3	3	3	2	2	2	2	9	9	9	9	9	9	9	9	9	9	9	9	9	9	9	9	9	9	10	10	9	10	10	10	9	9	9	9	9
293	3	1	45	1	4	1	3	40000	Lymphocyte rich HD	3	244267	ABVD	2	2	2	2	2	2	2	2	10	10	10	10	10	10	10	10	10	10	10	10	10	10	10	10	10	10	10	10	10	10	10	10	9	9	9	9	8
294	3	1	65	1	0	1	1	3000	DLBCL	2	244265	ICE	2	2	2	2	2	2	2	2	10	10	10	10	10	10	10	10	10	10	9	9	9	9	10	10	10	10	10	10	10	10	10	10	10	10	10	10	10
295	3	0	73	1	1	0	1	7000	DLBCL	4	244267	ICE	2	2	2	2	2	2	2	2	10	10	10	10	10	10	10	10	10	10	10	10	10	8	10	10	10	10	10	10	10	10	10	10	9	9	9	9	9
296	3	0	35	1	2	0	2	12000	Lymphocyte Predominance HL	3	244271	ABVD	2	2	2	2	2	2	2	2	9	10	9	9	9	9	9	10	10	10	10	10	10	10	10	10	10	10	10	10	10	10	10	10	9	9	9	9	9
297	3	1	63	1	0	1	1	1500	DLBCL	2	244272	ICE	2	2	2	2	2	2	2	2	10	10	10	10	10	10	10	10	10	10	10	10	10	9	10	10	10	9	10	10	10	10	10	10	10	10	10	10	9
298	3	1	76	1	0	1	1	3000	Mantle cell lymphoma	4	244278	CHOP	2	2	2	2	2	2	2	2	10	10	10	10	10	10	10	10	10	10	10	10	10	10	10	10	10	10	10	10	10	10	10	10	9	10	10	10	10
299	3	1	33	1	1	2	2	4000	DLBCL	4	244280	DHAP	2	2	2	2	2	2	2	2	10	10	10	10	10	10	9	9	9	9	10	10	10	10	10	10	9	9	10	10	10	10	10	10	9	9	9	9	9
300	3	1	63	1	0	1	1	2000	Follicular lymphoma	3	244284	CVP	2	2	2	2	2	2	2	2	10	10	10	10	10	10	10	10	10	10	9	9	10	10	10	10	10	10	10	10	10	10	10	10	9	9	9	9	9
301	3	0	48	1	0	1	1	3000	Follicular large B cell lymphoma	3	244316	RCHOP	2	3	3	3	2	3	2	2	9	9	9	9	9	9	9	9	9	9	9	9	9	9	9	9	9	9	9	9	9	9	9	9	9	9	9	9	9
302	3	0	54	1	2	1	2	40000	DLBCL	5	244301	RCHOP	2	2	2	2	2	2	2	2	9	9	9	9	9	9	9	9	9	9	9	9	9	9	9	9	9	9	10	10	10	10	10	10	9	9	9	9	9
303	3	0	76	1	0	1	0	700	Hodgkin disease	2	244286	ABVD	4	4	4	4	1	0	0	0	10	10	10	10	10	10	9	10	10	10	10	9	9	9	9	9	9	9	10	10	10	10	10	10	9	9	9	9	9
304	3	1	46	1	4	2	4	12000	DLBCL	4	244300	RCHOP	3	3	3	3	2	1	1	1	9	10	10	9	9	9	9	10	10	10	10	10	9	10	10	9	9	10	10	10	10	10	9	9	9	10	10	9	10
305	3	1	58	1	2	1	1	3000	DLBCL	2	244306	CHOP	4	4	4	4	1	0	0	0	10	10	10	10	9	9	8	9	9	9	8	9	9	9	10	8	9	9	10	10	10	10	9	10	10	10	10	10	10
306	3	0	81	1	0	1	0	1000	DLBCL	2	244286	RCHOP	4	4	4	4	0	0	0	0	10	10	9	9	10	10	9	10	10	10	9	9	10	10	10	8	9	9	10	10	10	10	10	10	9	9	9	9	9
307	3	0	63	1	0	1	2	6000	DLBCL	2	244322	ICE	3	3	3	3	2	2	2	2	9	10	7	6	6	5	8	8	8	8	8	8	8	9	9	9	8	9	10	9	9	9	8	8	8	8	8	9	9
308	3	0	36	1	1	0	2	9000	B-Cell lymphoma	5	244323	CVP	3	3	3	3	2	2	2	2	9	9	9	9	9	9	9	9	9	9	8	9	10	10	10	10	10	10	9	9	9	9	9	9	9	9	9	9	9
309	3	1	37	1	2	0	2	12000	DLBCL	5	244316	R-EPOCH	3	3	3	3	2	2	2	2	9	9	9	9	10	9	9	9	10	10	8	9	10	9	9	10	10	10	10	10	10	10	10	10	9	9	9	9	9
310	1	1	46	1	2	2	2	10500	leukemia	1	45915	dmx	4	4	3	3	1	3	2	2	7	7	8	8	8	8	9	9	8	8	7	6	8	8	10	8	7	8	9	7	8	9	6	8	8	8	8	8	9
311	1	2	38	3	1	1	3	3000	AML	1	45923	HI-DAC	3	3	4	4	0	2	3	4	9	10	9	3	9	9	10	10	9	9	8	7	6	9	8	9	10	9	10	10	10	10	7	9	9	7	6	3	7
312	1	1	55	1	4	2	4	12500	HL	2	45928	GDP	4	1	1	0	0	4	0	0	10	10	10	10	10	10	9	10	8	8	10	10	10	10	10	10	10	10	10	10	10	10	10	9	10	10	10	10	9
313	1	2	42	2	2	1	5	11500	NHL	3	45902	mtx-ifosfamide	4	3	1	1	1	2	2	2	8	4	5	2	5	9	9	9	9	9	8	4	3	3	7	5	10	5	4	4	7	9	4	9	3	4	3	2	2
314	1	1	60	1	3	2	6	14000	leukemia	2	45909	vcr	3	0	3	1	0	3	3	2	7	6	8	8	8	8	9	9	8	8	7	10	7	8	10	8	9	8	9	6	8	9	10	8	8	8	7	8	9
315	1	2	37	3	4	1	7	9000	AML	1	45918	R-CHOP	2	2	2	2	1	0	0	0	9	7	4	5	4	9	10	10	3	3	8	2	2	4	10	4	5	4	5	7	6	10	2	9	4	6	2	5	1
316	1	1	49	1	2	2	1	11000	HL	2	45925	GDP	4	4	4	3	1	4	2	1	10	10	7	4	7	10	9	10	3	3	10	10	2	4	10	7	5	7	10	10	9	10	10	9	4	5	2	4	2
317	1	2	53	2	3	1	2	13000	NHL	3	45903	HDRAC	2	4	3	3	1	0	0	0	9	9	9	8	9	9	9	9	9	9	8	10	9	9	9	9	9	9	9	9	8	9	10	9	9	9	9	8	9
318	1	1	45	1	4	2	3	9500	leukemia	1	45912	dmx	3	3	3	3	2	0	0	1	8	5	6	3	6	10	10	10	4	4	9	4	2	3	9	6	6	6	6	5	3	10	4	6	3	5	2	3	2
319	1	2	40	3	1	1	4	8500	AML	1	45919	HI-DAC	2	2	4	4	0	0	0	0	7	9	8	8	8	8	9	9	8	8	7	8	9	8	8	8	8	8	9	9	5	9	8	8	8	8	9	8	9
320	1	1	58	1	2	2	5	12000	HL	2	45927	GDP	4	4	4	4	1	0	0	0	10	9	9	9	9	9	9	9	9	9	9	10	9	9	10	9	10	9	9	9	5	9	10	9	9	9	9	9	9
321	1	2	36	2	3	1	6	9000	NHL	3	45901	mtx-ifosfamide	4	4	3	4	2	2	0	0	9	6	6	2	6	10	10	10	3	3	10	3	2	5	9	6	6	6	6	6	5	10	3	7	5	4	9	2	6
322	1	1	61	1	4	2	7	8000	leukemia	2	45910	vcr	3	3	3	3	2	3	2	2	8	9	8	9	8	9	9	9	9	9	8	7	7	9	10	8	9	8	9	9	8	9	7	9	9	9	8	9	9
323	2	1	47	1	1	1	1	6000	DLBCL	2	244231	CHOP	3	3	2	2	1	0	0	0	10	10	10	10	10	8	10	10	10	10	9	10	10	10	10	9	10	10	10	10	10	10	9	10	9	10	10	10	10
324	2	1	58	1	0	1	1	3000	DLBCL	3	244231	R-CHOP	3	3	3	3	2	2	2	2	6	9	8	7	9	7	8	8	9	9	9	9	8	7	9	8	8	8	10	10	9	9	9	9	8	8	8	8	8
325	2	0	61	1	1	1	1	10000	DLBCL	4	244231	R-CHOP	4	4	4	4	3	2	2	2	8	8	8	8	8	8	8	8	9	9	8	8	8	8	9	9	9	8	10	10	10	9	9	9	9	8	8	9	8
326	2	0	57	1	0	0	1	3000	DLBCL	4	244231	R-CHOP	3	3	3	3	3	2	1	2	7	8	5	6	7	5	7	7	7	7	7	8	7	7	8	8	8	6	10	10	10	10	8	8	6	7	7	8	8
327	2	0	67	1	0	1	1	3500	DLBCL	2	244236	R-CHOP	3	3	3	4	2	2	2	2	8	9	9	9	8	8	8	8	10	9	8	8	8	9	8	8	8	9	9	9	9	9	8	9	8	8	8	8	8
328	2	1	48	3	4	0	4	38000	DLBCL	2	244236	R-CHOP	3	3	3	3	2	1	0	1	8	9	8	7	9	8	8	8	10	9	9	9	9	9	9	9	9	6	10	9	9	10	9	9	8	8	8	8	8
329	2	1	72	1	0	1	1	800	DLBCL	2	244236	R-CHOP	3	3	3	3	2	3	2	2	10	8	9	6	9	7	10	10	9	9	9	8	8	9	10	8	3	7	10	8	9	9	7	9	9	9	8	8	6
330	2	1	61	1	0	0	1	3000	FL	4	244238	ICE	3	3	3	3	3	3	3	3	7	8	7	8	7	7	8	8	8	7	7	8	7	8	8	7	7	8	7	8	8	8	8	8	8	9	9	9	9
[truncated: 70 more columns]
